# Supplementary material for: Preparation and Optical Study of 1-Formamido-5-Isocyanonaphthalene, the Hydrolysis Product of the Potent Antifungal 1,5-Diisocyanonaphthalene
Source: Int J Mol Sci. 2023 Apr 24;24(9):7780. doi: 10.3390/ijms24097780 (PMC10177923; doi:10.3390/ijms24097780)
Supplement: Supplementary file 1 [file ijms-24-07780-s001.zip]

Archive with 1 entries (1 files):
- ijms-2340896-supplementary.pdf
